# Supplementary material for: Disintegration promotes protospacer integration by the Cas1-Cas2 complex
Source: eLife. 2021 Aug 26;10:e65763. doi: 10.7554/eLife.65763 (PMC8390005; doi:10.7554/eLife.65763)
Supplement: Source data 1. [file elife-65763-data1.zip]

Archive with 44 entries (44 files):
- CRISPR paper-Source Data-1/Figure 1- Source Data 1 (C).ai
- CRISPR paper-Source Data-1/Figure 1- Source Data 1 (C).tif
- CRISPR paper-Source Data-1/Figure 1- Source Data 2 (D).ai
- CRISPR paper-Source Data-1/Figure 1- Source Data 2 (D).tif
- CRISPR paper-Source Data-1/Figure 1- Source Data 3 (E).ai
- CRISPR paper-Source Data-1/Figure 1- Source Data 3 (E).tif
- CRISPR paper-Source Data-1/Figure 1- Source Data 4 (F).ai
- CRISPR paper-Source Data-1/Figure 1- Source Data 4 (F).tif
- CRISPR paper-Source Data-1/Figure 1-figure supplement 1 Source Data 1 (A).ai
- CRISPR paper-Source Data-1/Figure 1-figure supplement 1 Source Data 1 (A).tif
- CRISPR paper-Source Data-1/Figure 1-figure supplement 1 Source Data 2 (B).ai
- CRISPR paper-Source Data-1/Figure 1-figure supplement 1 Source Data 2 (B).tif
- CRISPR paper-Source Data-1/Figure 1-figure supplement 1 Source Data 3 (C).ai
- CRISPR paper-Source Data-1/Figure 1-figure supplement 1 Source Data 3 (C).tif
- CRISPR paper-Source Data-1/Figure 1-figure supplement 1 Source Data 4 (D).ai
- CRISPR paper-Source Data-1/Figure 1-figure supplement 1 Source Data 4 (D).tif
- CRISPR paper-Source Data-1/Figure 1-figure supplement 1 Source Data 5 (E).ai
- CRISPR paper-Source Data-1/Figure 1-figure supplement 1 Source Data 5 (E).tif
- CRISPR paper-Source Data-1/Figure 1-figure supplement 2 Source Data 1 (A).ai
- CRISPR paper-Source Data-1/Figure 1-figure supplement 2 Source Data 1 (A).tif
- CRISPR paper-Source Data-1/Figure 2- Source Data 1 (B).ai
- CRISPR paper-Source Data-1/Figure 2- Source Data 1 (B).tif
- CRISPR paper-Source Data-1/Figure 2- Source Data 2 (C).ai
- CRISPR paper-Source Data-1/Figure 2- Source Data 2 (C).tif
- CRISPR paper-Source Data-1/Figure 2- Source Data 3 (D).ai
- CRISPR paper-Source Data-1/Figure 2- Source Data 3 (D).tif
- CRISPR paper-Source Data-1/Figure 2- Source Data 4 (E).ai
- CRISPR paper-Source Data-1/Figure 2- Source Data 4 (E).tif
- CRISPR paper-Source Data-1/Figure 2-figure supplement 1 Source Data 1 (A).ai
- CRISPR paper-Source Data-1/Figure 2-figure supplement 1 Source Data 1 (A).tif
- CRISPR paper-Source Data-1/Figure 2-figure supplement 1 Source Data 2 (B).ai
- CRISPR paper-Source Data-1/Figure 2-figure supplement 1 Source Data 2 (B).tif
- CRISPR paper-Source Data-1/Figure 2-figure supplement 1 Source Data 3 (C).ai
- CRISPR paper-Source Data-1/Figure 2-figure supplement 1 Source Data 3 (C).tif
- CRISPR paper-Source Data-1/Figure 2-figure supplement 2 Source Data.ai
- CRISPR paper-Source Data-1/Figure 2-figure supplement 2 Source Data.tif
- CRISPR paper-Source Data-1/Figure 2-figure supplement 3 Source Data 1 (B).ai
- CRISPR paper-Source Data-1/Figure 2-figure supplement 3 Source Data 1 (B).tif
- CRISPR paper-Source Data-1/Figure 2-figure supplement 3 Source Data 2 (C).ai
- CRISPR paper-Source Data-1/Figure 2-figure supplement 3 Source Data 2 (C).tif
- CRISPR paper-Source Data-1/Figure 2-figure supplement 3 Source Data 3 (D).ai
- CRISPR paper-Source Data-1/Figure 2-figure supplement 3 Source Data 3 (D).tif
- CRISPR paper-Source Data-1/Figure 2-figure supplement 3 Source Data 4 (E).ai
- CRISPR paper-Source Data-1/Figure 2-figure supplement 3 Source Data 4 (E).tif
