# Supplementary material for: Disintegration promotes protospacer integration by the Cas1-Cas2 complex
Source: eLife. 2021 Aug 26;10:e65763. doi: 10.7554/eLife.65763 (PMC8390005; doi:10.7554/eLife.65763)
Supplement: Source data 2. [file elife-65763-data2.zip]

Archive with 20 entries (20 files):
- CRISPR paper-Source Data-2/Figure 3- Source Data 1.ai
- CRISPR paper-Source Data-2/Figure 3- Source Data 1.tif
- CRISPR paper-Source Data-2/Figure 3-figure supplement 1 Source Data.ai
- CRISPR paper-Source Data-2/Figure 3-figure supplement 1 Source Data.tif
- CRISPR paper-Source Data-2/Figure 4- Source Data 1.ai
- CRISPR paper-Source Data-2/Figure 4- Source Data 1.tif
- CRISPR paper-Source Data-2/Figure 5- Source Data 1 (A).ai
- CRISPR paper-Source Data-2/Figure 5- Source Data 1 (A).tif
- CRISPR paper-Source Data-2/Figure 5- Source Data 2 (B).ai
- CRISPR paper-Source Data-2/Figure 5- Source Data 2 (B).tif
- CRISPR paper-Source Data-2/Figure 5- Source Data 3 (C).ai
- CRISPR paper-Source Data-2/Figure 5- Source Data 3 (C).tif
- CRISPR paper-Source Data-2/Figure 5-figure supplement 1 Source Data.ai
- CRISPR paper-Source Data-2/Figure 5-figure supplement 1 Source Data.tif
- CRISPR paper-Source Data-2/Figure 6- Source Data 1 (A).ai
- CRISPR paper-Source Data-2/Figure 6- Source Data 1 (A).tif
- CRISPR paper-Source Data-2/Figure 6- Source Data 2 (B).ai
- CRISPR paper-Source Data-2/Figure 6- Source Data 2 (B).tif
- CRISPR paper-Source Data-2/Figure 6- Source Data 3 (C).ai
- CRISPR paper-Source Data-2/Figure 6- Source Data 3 (C).tif
